# Supplementary material for: Nutrient Stability in NASA Spaceflight Experiment Rodent Food Bars
Source: Foods. 2024 Dec 18;13(24):4093. doi: 10.3390/foods13244093 (PMC11675554; doi:10.3390/foods13244093)
Supplement: Supplementary file 1 [file foods-13-04093-s001.zip]

Archive with 1 entries (1 files):
- foods-3245240-supplementary.pdf
